# Supplementary material for: The Use of Adipose-Derived Stem Cells (ADSCs) and Stromal Vascular Fraction (SVF) in Skin Scar Treatment—A Systematic Review of Clinical Studies
Source: J Clin Med. 2021 Aug 17;10(16):3637. doi: 10.3390/jcm10163637 (PMC8396936; doi:10.3390/jcm10163637)
Supplement: Supplementary file 1 [file jcm-10-03637-s001.zip]

Archive with 2 entries (2 files):
- File 1.pdf
- Table S1.pdf
